# Supplementary material for: Efficient Reduction Photocatalyst of 4-Nitrophenol Based on Ag-Nanoparticles-Doped Porous ZnO Heterostructure
Source: Nanomaterials (Basel). 2022 Aug 19;12(16):2863. doi: 10.3390/nano12162863 (PMC9415390; doi:10.3390/nano12162863)
Supplement: Supplementary file 1 [file nanomaterials-12-02863-s001.zip]

Archive with 1 entries (1 files):
- nanomaterials-1856125-supplementary.pdf
